# Supplementary material for: Patterns of Elder Caregiving Among Nigerians: An Integrative Review
Source: Int J Environ Res Public Health. 2025 Dec 19;23(1):2. doi: 10.3390/ijerph23010002 (PMC12840742; doi:10.3390/ijerph23010002)
Supplement: Supplementary file 1 [file ijerph-23-00002-s001.zip]

Archive with 1 entries (1 files):
- ijerph-3897781-supplementary-finalo.pdf
